# Supplementary material for: Bmi‐1‐RING1B prevents GATA4‐dependent senescence‐associated pathological cardiac hypertrophy by promoting autophagic degradation of GATA4
Source: Clin Transl Med. 2022 Apr 7;12(4):e574. doi: 10.1002/ctm2.574 (PMC8989148; doi:10.1002/ctm2.574)
Supplement: Supplementary file 9 — Supplementary Information 10: The Physiological Data of Autopsied Donors [file CTM2-12-e574-s005.xlsx]

## Sheet: Sheet1
NO.	F/M	Age
1	M	66
2	M	48
3	M	82
4	M	61
5	M	83
6	M	54
7	F	94
8	M	79
9	M	63
10	M	84
11	M	67
12	F	73
13	F	76
14	M	86
15	M	45
16	M	81
17	F	71
18	F	58
19	M	78
20	M	64
21	M	55
22	M	58
23	F	44
24	M	88
25	M	72
